# Supplementary material for: Impacts of Long-Term High-Temperature and Low-Salinity Stress on the Circadian Rhythms of Antioxidant, Immune, and Endocrine Systems in Turbot (Scophthalmus maximus)
Source: Antioxidants (Basel). 2026 Feb 17;15(2):257. doi: 10.3390/antiox15020257 (PMC12937773; doi:10.3390/antiox15020257)
Supplement: Supplementary file 1 [file antioxidants-15-00257-s001.zip]

Archive with 1 entries (1 files):
- antioxidants-4121968-supplementary.pdf
